# Supplementary material for: Assessment of Efficacy and Safety Using PPAR-γ Agonist-Loaded Nanocarriers for Inflammatory Eye Diseases
Source: Int J Mol Sci. 2022 Sep 23;23(19):11184. doi: 10.3390/ijms231911184 (PMC9570464; doi:10.3390/ijms231911184)
Supplement: Supplementary file 1 [file ijms-23-11184-s001.zip]

Archive with 1 entries (1 files):
- ijms-1872950-supplementary.pdf
